# Supplementary material for: Human liver stem cells express UGT1A1 and improve phenotype of immunocompromised Crigler Najjar syndrome type I mice
Source: Sci Rep. 2020 Jan 21;10:887. doi: 10.1038/s41598-020-57820-2 (PMC6972964; doi:10.1038/s41598-020-57820-2)
Supplement: Supplementary file 1 — Supplementary Information. [file 41598_2020_57820_MOESM1_ESM.zip]

Archive with 15 entries (15 files):
- Supplementary Information/Famulari et al_movie S1.MOV
- Supplementary Information/Famulari et al_movie S2.MOV
- Supplementary Information/Famulari et al_Table S1.docx
- Supplementary Information/Famulari et al_Table S2.docx
- Supplementary Information/Figure S1.tif
- Supplementary Information/Figure S2.tif
- Supplementary Information/Figure S3.tif
- Supplementary Information/Figure S4.tif
- Supplementary Information/Figure S5.tif
- Supplementary Information/Figure S6.tif
- Supplementary Information/Figure S7.tif
- Supplementary Information/Figure S8.tif
- Supplementary Information/Figure S9.tif
- Supplementary Information/Supplementary Legends.docx
- Supplementary Information/Supplementary Methods.docx
